# Supplementary material for: Mito-fission gene prognostic model for colorectal cancer
Source: PeerJ. 2025 Jun 18;13:e19522. doi: 10.7717/peerj.19522 (PMC12182055; doi:10.7717/peerj.19522)
Supplement: Supplemental Information 6 [file peerj-13-19522-s006.xls]

## Sheet: 1.PCR assay overall plan
number	clusters	Sample number	Sample Information	note	Detecting genes
1	Control	Control1	1-Ca side		CCDC68
2	Control	Control2	2-Ca side		FAM151A
3	Control	Control3	3-Ca side		MC1R
4	Control	Control4	4-Ca side
5	Control	Control5	5-Ca side
6	Control	Control6	6-Ca side
7	Control	Control7	7-Ca side
8	Control	Control8	8-Ca side
9	Control	Control9	9-Ca side
10	Control	Control10	10-Ca side
11	CRC	CRC1	1-Ca
12	CRC	CRC2	2-Ca
13	CRC	CRC3	3-Ca
14	CRC	CRC4	4-Ca
15	CRC	CRC5	5-Ca
16	CRC	CRC6	6-Ca
17	CRC	CRC7	7-Ca
18	CRC	CRC8	8-Ca
19	CRC	CRC9	9-Ca
20	CRC	CRC10	10-Ca
Board1
	1	2	3	4	5	6	7	8	9	10	11	12
A	CCDC68+ 1	CCDC68+ 1	CCDC68+ 1	CCDC68+ 2	CCDC68+ 2	CCDC68+ 2	CCDC68+ 3	CCDC68+ 3	CCDC68+ 3	CCDC68+ 4	CCDC68+ 4	CCDC68+ 4
B	FAM151A + 1	FAM151A + 1	FAM151A + 1	FAM151A + 2	FAM151A + 2	FAM151A + 2	FAM151A + 3	FAM151A + 3	FAM151A + 3	FAM151A + 4	FAM151A + 4	FAM151A + 4
C	MC1R+ 1	MC1R+ 1	MC1R+ 1	MC1R+ 2	MC1R+ 2	MC1R+ 2	MC1R+ 3	MC1R+ 3	MC1R+ 3	MC1R+ 4	MC1R+ 4	MC1R+ 4
D	GAPDH + 1	GAPDH + 1	GAPDH + 1	GAPDH + 2	GAPDH + 2	GAPDH + 2	GAPDH + 3	GAPDH + 3	GAPDH + 3	GAPDH + 4	GAPDH + 4	GAPDH + 4
E	CCDC68+ 5	CCDC68+ 5	CCDC68+ 5	CCDC68+ 6	CCDC68+ 6	CCDC68+ 6	CCDC68+ 7	CCDC68+ 7	CCDC68+ 7	CCDC68+ 8	CCDC68+ 8	CCDC68+ 8
F	FAM151A + 5	FAM151A + 5	FAM151A + 5	FAM151A + 6	FAM151A + 6	FAM151A + 6	FAM151A + 7	FAM151A + 7	FAM151A + 7	FAM151A + 8	FAM151A + 8	FAM151A + 8
G	MC1R+ 5	MC1R+ 5	MC1R+ 5	MC1R+ 6	MC1R+ 6	MC1R+ 6	MC1R+ 7	MC1R+ 7	MC1R+ 7	MC1R+ 8	MC1R+ 8	MC1R+ 8
H	GAPDH + 5	GAPDH + 5	GAPDH + 5	GAPDH + 6	GAPDH + 6	GAPDH + 6	GAPDH + 7	GAPDH + 7	GAPDH + 7	GAPDH + 8	GAPDH + 8	GAPDH + 8
Board2
	1	2	3	4	5	6	7	8	9	10	11	12
A	CCDC68+ 9	CCDC68+ 9	CCDC68+ 9	CCDC68+ 10	CCDC68+ 10	CCDC68+ 10	CCDC68+ 11	CCDC68+ 11	CCDC68+ 11	CCDC68+ 12	CCDC68+ 12	CCDC68+ 12
B	FAM151A + 9	FAM151A + 9	FAM151A + 9	FAM151A + 10	FAM151A + 10	FAM151A + 10	FAM151A + 11	FAM151A + 11	FAM151A + 11	FAM151A + 12	FAM151A + 12	FAM151A + 12
C	MC1R+ 9	MC1R+ 9	MC1R+ 9	MC1R+ 10	MC1R+ 10	MC1R+ 10	MC1R+ 11	MC1R+ 11	MC1R+ 11	MC1R+ 12	MC1R+ 12	MC1R+ 12
D	GAPDH + 9	GAPDH + 9	GAPDH + 9	GAPDH + 10	GAPDH + 10	GAPDH + 10	GAPDH + 11	GAPDH + 11	GAPDH + 11	GAPDH + 12	GAPDH + 12	GAPDH + 12
E	CCDC68+ 13	CCDC68+ 13	CCDC68+ 13	CCDC68+ 14	CCDC68+ 14	CCDC68+ 14	CCDC68+ 15	CCDC68+ 15	CCDC68+ 15	CCDC68+ 16	CCDC68+ 16	CCDC68+ 16
F	FAM151A + 13	FAM151A + 13	FAM151A + 13	FAM151A + 14	FAM151A + 14	FAM151A + 14	FAM151A + 15	FAM151A + 15	FAM151A + 15	FAM151A + 16	FAM151A + 16	FAM151A + 16
G	MC1R+ 13	MC1R+ 13	MC1R+ 13	MC1R+ 14	MC1R+ 14	MC1R+ 14	MC1R+ 15	MC1R+ 15	MC1R+ 15	MC1R+ 16	MC1R+ 16	MC1R+ 16
H	GAPDH + 13	GAPDH + 13	GAPDH + 13	GAPDH + 14	GAPDH + 14	GAPDH + 14	GAPDH + 15	GAPDH + 15	GAPDH + 15	GAPDH + 16	GAPDH + 16	GAPDH + 16
Board3
	1	2	3	4	5	6	7	8	9	10	11	12
A
B
C
D
E	CCDC68+ 17	CCDC68+ 17	CCDC68+ 17	CCDC68+ 18	CCDC68+ 18	CCDC68+ 18	CCDC68+ 19	CCDC68+ 19	CCDC68+ 19	CCDC68+ 20	CCDC68+ 20	CCDC68+ 20
F	FAM151A + 17	FAM151A + 17	FAM151A + 17	FAM151A + 18	FAM151A + 18	FAM151A + 18	FAM151A + 19	FAM151A + 19	FAM151A + 19	FAM151A + 20	FAM151A + 20	FAM151A + 20
G	MC1R+ 17	MC1R+ 17	MC1R+ 17	MC1R+ 18	MC1R+ 18	MC1R+ 18	MC1R+ 19	MC1R+ 19	MC1R+ 19	MC1R+ 20	MC1R+ 20	MC1R+ 20
H	GAPDH + 17	GAPDH + 17	GAPDH + 17	GAPDH + 18	GAPDH + 18	GAPDH + 18	GAPDH + 19	GAPDH + 19	GAPDH + 19	GAPDH + 20	GAPDH + 20	GAPDH + 20

## Sheet: 2.CT value data
Board1
	1	2	3	4	5	6	7	8	9	10	11	12
A	24.063	23.858	23.9322	28.6315	28.6971	28.6466	25.1982	25.087	25.1647	31.1484	31.1346	31.3081
B	29.6557	29.5118	29.1318	24.3369	24.2628	24.5245	28.2032	28.2716	28.3526	28.3081	28.352	29.0299
C	29.6597	29.5192	29.527	24.4225	24.3452	24.1782	27.2665	27.1807	27.2102	27.57	27.5267	27.3665
D	22.7064	22.48	22.5392	20.2788	20.3556	20.1346	19.7614	19.7231	19.6053	26.4906	26.4926	26.7505
E	26.6401	26.7878	26.7758	28.104	28.1953	27.9921	33.6954	33.1062	33.4189	30.6208	30.1552	30.3179
F	32.7102	32.8031	32.4254	26.9354	26.9092	26.9456	25.7784	25.7615	25.3213	23.6546	23.9852	24.1346
G	26.211	26.3563	26.1986	25.0095	24.6946	24.5312	24.4773	24.5446	24.4688	23.1738	23.1653	23.1511
H	23.8329	24.0359	23.7772	21.5918	21.6622	21.3666	23.8428	23.967	23.9592	22.1965	22.2588	22.4364
Board2
	1	2	3	4	5	6	7	8	9	10	11	12
A	33.5742	33.4662	33.5098	33.217	32.9781	32.5593	32.4946	32.1892	32.7478	33.8208	33.8724	33.6342
B	26.5078	26.0774	26.3535	28.5887	28.7848	28.6137	28.1325	27.9331	27.9492	30.4529	30.4472	30.8784
C	24.4768	24.4519	24.6589	27.6337	27.5077	27.53	23.6066	23.1484	27.2856	25.3949	25.535	25.3394
D	23.0805	22.5593	22.898	25.3143	25.4186	25.0324	25.8724	26.1302	26.0978	23.5913	23.5057	23.699
E	28.2691	28.1494	28.0191	21.7414	21.5098	21.6096	23.2872	23.2587	23.3037	33.7372	33.6068	33.708
F	30.0581	30.3567	30.6171	27.3091	27.3651	27.2046	33.7477	33.7671	33.7358	33.1479	33.095	33.3557
G	24.5121	24.2026	24.3973	26.4591	26.6115	26.4352	20.0286	20.1661	21.0351	24.8267	24.8919	24.6796
H	19.1595	19.1593	19.4035	15.7519	15.6137	15.6145	19.9975	20.0528	20.0056	23.6095	23.6886	23.6727
Board3
	1	2	3	4	5	6	7	8	9	10	11	12
A
B
C
D
E	27.5301	27.239	26.7352	33.1512	33.2907	33.1508	30.7191	30.8128	30.6214	30.9527	31.2358	31.219
F	29.8163	28.4625	28.9786	28.315	28.4614	28.7254	26.7435	26.6033	26.4901	28.1055	28.5617	28.057
G	22.8519	22.945	22.8209	22.7021	23.9106	23.9175	20.0153	20.1574	20.1415	22.1872	22.1435	22.2763
H	24.5692	24.2737	24.2895	23.6207	23.6067	23.5257	19.2459	19.243	19.2518	21.0994	21.2406	21.0802

## Sheet: 3.Data processing
Sample	CCDC68			FAM151A			MC1R				H-GAPDH				Average value of internal reference
Control1	24.063	23.858	23.9322	29.6557	29.5118	29.1318	29.6597	29.5192	29.527		22.7064	22.48	22.5392		22.5752
Control2	28.6315	28.6971	28.6466	24.3369	24.2628	24.5245	24.4225	24.3452	24.1782		20.2788	20.3556	20.1346		20.2563
Control3	25.1982	25.087	25.1647	28.2032	28.2716	28.3526	27.2665	27.1807	27.2102		19.7614	19.7231	19.6053		19.6966
Control4	31.1484	31.1346	31.3081	28.3081	28.352	29.0299	27.57	27.5267	27.3665		26.4906	26.4926	26.7505		26.5779
Control5	26.6401	26.7878	26.7758	32.7102	32.8031	32.4254	26.211	26.3563	26.1986		23.8329	24.0359	23.7772		23.882
Control6	28.104	28.1953	27.9921	26.9354	26.9092	26.9456	25.0095	24.6946	24.5312		21.5918	21.6622	21.3666		21.5402
Control7	33.6954	33.1062	33.4189	25.7784	25.7615	25.3213	24.4773	24.5446	24.4688		23.8428	23.967	23.9592		23.923
Control8	30.6208	30.1552	30.3179	23.6546	23.9852	24.1346	23.1738	23.1653	23.1511		22.1965	22.2588	22.4364		22.2972
Control9	33.5742	33.4662	33.5098	26.5078	26.0774	26.3535	24.4768	24.4519	24.6589		23.0805	22.5593	22.898		22.846
Control10	33.217	32.9781	32.5593	28.5887	28.7848	28.6137	27.6337	27.5077	27.53		25.3143	25.4186	25.0324		25.2551
CRC1	32.4946	32.1892	32.7478	28.1325	27.9331	27.9492	23.6066	23.1484	27.2856		25.8724	26.1302	26.0978		26.0335
CRC2	33.8208	33.8724	33.6342	30.4529	30.4472	30.8784	25.3949	25.535	25.3394		23.5913	23.5057	23.699		23.5986
CRC3	28.2691	28.1494	28.0191	30.0581	30.3567	30.6171	24.5121	24.2026	24.3973		19.1595	19.1593	19.4035		19.2408
CRC4	21.7414	21.5098	21.6096	27.3091	27.3651	27.2046	26.4591	26.6115	26.4352		15.7519	15.6137	15.6145		15.66
CRC5	23.2872	23.2587	23.3037	33.7477	33.7671	33.7358	20.0286	20.1661	21.0351		19.9975	20.0528	20.0056		20.0186
CRC6	33.7372	33.6068	33.708	33.1479	33.095	33.3557	24.8267	24.8919	24.6796		23.6095	23.6886	23.6727		23.657
CRC7	27.5301	27.239	26.7352	29.8163	28.4625	28.9786	22.8519	22.945	22.8209		24.5692	24.2737	24.2895		24.3775
CRC8	33.1512	33.2907	33.1508	28.315	28.4614	28.7254	22.7021	23.9106	23.9175		23.6207	23.6067	23.5257		23.5844
CRC9	30.7191	30.8128	30.6214	26.7435	26.6033	26.4901	20.0153	20.1574	20.1415		19.2459	19.243	19.2518		19.2469
CRC10	30.9527	31.2358	31.219	28.1055	28.5617	28.057	22.1872	22.1435	22.2763		21.0994	21.2406	21.0802		21.1401
	∆CT=CT目的基因-CT内参基因平均值
Control1	1.48775	1.28282	1.35695	7.08045	6.93653	6.55654	7.08448	6.94402	6.95177
Control2	8.37517	8.4408	8.39031	4.08055	4.0065	4.26815	4.16617	4.08889	3.92192
Control3	5.5016	5.39046	5.46808	8.50666	8.57502	8.65597	7.56992	7.48409	7.51365
Control4	4.57046	4.5567	4.73014	1.73014	1.77412	2.45196	0.992036	0.948736	0.788612
Control5	2.75808	2.9058	2.89376	8.82818	8.92106	8.54341	2.32898	2.47426	2.31664
Control6	6.56377	6.65508	6.45193	5.39521	5.36904	5.40539	3.46934	3.15441	2.99106
Control7	9.77238	9.18318	9.49591	1.85535	1.83852	1.39828	0.554323	0.621599	0.545805
Control8	8.32356	7.85794	8.02064	1.35739	1.68795	1.8374	0.876592	0.868094	0.853844
Control9	10.7282	10.6202	10.6638	3.66188	3.23142	3.50755	1.63084	1.60596	1.81294
Control10	7.96183	7.72298	7.3042	3.3336	3.52967	3.35861	2.37856	2.25259	2.27484
CRC1	6.46113	6.15571	6.71434	2.09907	1.89966	1.91576	-2.42691	-2.88509	1.2521
CRC2	10.2221	10.2738	10.0356	6.85426	6.84853	7.27972	1.79627	1.93635	1.74072
CRC3	9.02833	8.90866	8.77827	10.8173	11.1159	11.3763	5.27128	4.96185	5.15648
CRC4	6.08134	5.84974	5.94961	11.6491	11.7051	11.5445	10.7991	10.9515	10.7751
CRC5	3.26851	3.24009	3.28507	13.7291	13.7484	13.7171	0.00992047	0.147433	1.01646
CRC6	10.0802	9.94986	10.0511	9.49088	9.43799	9.69875	1.16973	1.23496	1.02263
CRC7	3.1526	2.86149	2.35774	5.43883	4.08506	4.60117	-1.52555	-1.43248	-1.55659
CRC8	9.56683	9.70635	9.56638	4.7306	4.87703	5.14107	-0.882256	0.326245	0.333135
CRC9	11.4721	11.5658	11.3745	7.49655	7.35639	7.24317	0.768388	0.910491	0.89453
CRC10	9.8126	10.0957	10.0789	6.96547	7.42169	6.91693	1.04715	1.00345	1.13625
	∆CT对照组平均值
Control1	1.37584	1.37584	1.37584	6.85784	6.85784	6.85784	6.99342	6.99342	6.99342
Control2	8.40209	8.40209	8.40209	4.1184	4.1184	4.1184	4.05899	4.05899	4.05899
Control3	5.45338	5.45338	5.45338	8.57922	8.57922	8.57922	7.52255	7.52255	7.52255
Control4	4.6191	4.6191	4.6191	1.98541	1.98541	1.98541	0.909794	0.909794	0.909794
Control5	2.85255	2.85255	2.85255	8.76422	8.76422	8.76422	2.3733	2.3733	2.3733
Control6	6.55693	6.55693	6.55693	5.38988	5.38988	5.38988	3.20494	3.20494	3.20494
Control7	9.48382	11.4838	11.4838	1.69738	1.69738	1.69738	0.573909	0.573909	0.573909
Control8	8.06738	11.4007	11.4007	1.62758	1.62758	1.62758	0.866177	0.866177	0.866177
Control9	10.6707	10.6707	10.6707	3.46695	3.46695	3.46695	1.68325	1.68325	1.68325
Control10	7.663	7.663	7.663	3.40729	3.40729	3.40729	2.302	2.302	2.302
Control1	1.37584	1.37584	1.37584	6.85784	6.85784	6.85784	6.99342	6.99342	6.99342
Control2	8.40209	8.40209	8.40209	4.1184	4.1184	4.1184	4.05899	4.05899	4.05899
Control3	5.45338	5.45338	5.45338	8.57922	8.57922	8.57922	7.52255	7.52255	7.52255
Control4	4.6191	4.6191	4.6191	1.98541	1.98541	1.98541	0.909794	0.909794	0.909794
Control5	2.85255	2.85255	2.85255	8.76422	8.76422	8.76422	2.3733	2.3733	2.3733
Control6	6.55693	6.55693	6.55693	5.38988	5.38988	5.38988	3.20494	3.20494	3.20494
Control7	11.4838	11.4838	11.4838	1.69738	1.69738	1.69738	0.573909	0.573909	0.573909
Control8	11.4007	11.4007	11.4007	1.62758	1.62758	1.62758	0.866177	0.866177	0.866177
Control9	10.6707	10.6707	10.6707	3.46695	3.46695	3.46695	1.68325	1.68325	1.68325
Control10	7.663	7.663	7.663	3.40729	3.40729	3.40729	2.302	2.302	2.302
	∆∆CT=∆CT实验组-∆CT对照组平均值
Control1	0.111913	-0.0930216	-0.0188911	0.222608	0.0786903	-0.301298	0.0910569	-0.0494037	-0.0416532
Control2	-0.0269213	0.0387048	-0.0117835	-0.0378499	-0.111901	0.149751	0.107174	0.0298984	-0.137073
Control3	0.0482214	-0.0629195	0.0146981	-0.0725589	-0.00419359	0.0767525	0.0473633	-0.0384628	-0.00890048
Control4	-0.0486443	-0.0623985	0.111043	-0.255264	-0.211289	0.466553	0.0822417	0.0389411	-0.121183
Control5	-0.0944658	0.0532543	0.0412115	0.0639612	0.156843	-0.220804	-0.0443125	0.100965	-0.0566527
Control6	0.00684715	0.0981527	-0.105	0.00532872	-0.0208401	0.0155114	0.264403	-0.0505271	-0.213876
Control7	0.288557	-2.30064	-1.98792	0.157966	0.14114	-0.299106	-0.019586	0.0476898	-0.0281038
Control8	0.25618	-3.54277	-3.38008	-0.270191	0.0603724	0.209818	0.0104155	0.00191751	-0.012333
Control9	0.0574774	-0.0505328	-0.00694467	0.194932	-0.23553	0.0405986	-0.0524083	-0.077283	0.129691
Control10	0.298823	0.05998	-0.358803	-0.0736913	0.122373	-0.0486821	0.0765639	-0.049406	-0.0271579
CRC1	5.08528	4.77987	5.3385	-4.75876	-4.95818	-4.94207	-9.42034	-9.87851	-5.74132
CRC2	1.82004	1.87169	1.63346	2.73586	2.73013	3.16132	-2.26272	-2.12265	-2.31828
CRC3	3.57495	3.45528	3.32489	2.23806	2.5367	2.79709	-2.25128	-2.5607	-2.36607
CRC4	1.46224	1.23064	1.33051	9.66369	9.71972	9.55912	9.88928	10.0417	9.86534
CRC5	0.415963	0.387544	0.432527	4.96485	4.98421	4.95291	-2.36338	-2.22586	-1.35683
CRC6	3.52331	3.39293	3.49414	4.101	4.04811	4.30887	-2.03521	-1.96997	-2.1823
CRC7	-8.33122	-8.62233	-9.12609	3.74145	2.38767	2.90379	-2.09946	-2.00639	-2.1305
CRC8	-1.83389	-1.69436	-1.83433	3.10302	3.24945	3.51349	-1.74843	-0.539931	-0.533042
CRC9	0.80139	0.895073	0.703702	4.0296	3.88944	3.77622	-0.914859	-0.772757	-0.788718
CRC10	2.14959	2.43271	2.41594	3.55817	4.01439	3.50964	-1.25485	-1.29855	-1.16575
	2^-∆∆CT
Control1	0.92536	1.0666	1.01318	0.857015	0.946917	1.23225	0.938835	1.03484	1.02929
Control2	1.01884	0.973529	1.0082	1.02658	1.08065	0.901406	0.928405	0.979489	1.09967
Control3	0.967128	1.04458	0.989864	1.05158	1.00291	0.94819	0.967703	1.02702	1.00619
Control4	1.03429	1.0442	0.925919	1.19355	1.15772	0.723692	0.944589	0.973369	1.08763
Control5	1.06767	0.96376	0.971839	0.956634	0.896986	1.16538	1.03119	0.932409	1.04005
Control6	0.995265	0.934228	1.07549	0.996313	1.01455	0.989306	0.832543	1.03564	1.1598
Control7	0.81872	4.92676	3.96664	0.896288	0.906803	1.23038	1.01367	0.967484	1.01967
Control8	0.837302	11.6541	10.4113	1.20597	0.959017	0.864646	0.992806	0.998672	1.00859
Control9	0.960943	1.03565	1.00483	0.873614	1.17734	0.972251	1.03699	1.05503	0.914027
Control10	0.812915	0.959277	1.28236	1.05241	0.918675	1.03432	0.948314	1.03484	1.019
CRC1	0.0294562	0.0364013	0.0247145	27.0726	31.0857	30.7406	685.179	941.3	53.4946
CRC2	0.283213	0.273254	0.322315	0.150115	0.150713	0.111776	4.79895	4.35492	4.98736
CRC3	0.0839135	0.0911713	0.0997952	0.211972	0.172337	0.143877	4.76104	5.89994	5.15536
CRC4	0.362928	0.426127	0.397627	0.00123293	0.00118597	0.00132561	0.00105446	0.000948762	0.00107211
CRC5	0.749519	0.76443	0.740963	0.0320208	0.031594	0.0322869	5.14573	4.67791	2.56123
CRC6	0.0869717	0.0951976	0.0887479	0.058274	0.0604503	0.0504546	4.09881	3.9176	4.53877
CRC7	322.068	394.077	558.761	0.0747673	0.191091	0.13362	4.28549	4.01775	4.3787
CRC8	3.56496	3.23633	3.56606	0.116385	0.105152	0.0875659	3.35993	1.4539	1.44698
CRC9	0.573796	0.53772	0.613995	0.0612308	0.0674782	0.0729867	1.88539	1.70853	1.72754
CRC10	0.225377	0.185217	0.187383	0.0848953	0.0618795	0.0877997	2.38642	2.45981	2.24349
	2^-∆∆CT Avg
	CCDC68			FAM151A			MC1R
	Control	CRC		Control	CRC		Control	CRC
1	0.530094	0.0159765		1.00425			0.999065
2	0.529286	0.155013		0.995139	0.136473		1.0006	4.70469
3	0.529464	0.0484876		0.993168	0.174703		0.998382	5.26198
4	0.529965	0.209326		1.01708	0.00123854		0.999936
5	0.529763	0.397756		0.998567	0.0317205		0.999293	4.12035
6	0.530067	0.0477886		0.992338	0.0559577		1.00739	4.17702
7	1.71318			1.00335	0.132132		0.998353	4.21919
8	4.03994	1.82876		1.00208	0.102239		0.9981	2.08293
9	0.529436	0.304373		0.999957	0.066713		1.00009	1.77041
10	0.53881	0.10548		0.994068	0.077588		0.998796	2.3587
Avg	1	0.345884		1	0.0865294		1	3.58691
SD	1.13091	0.570344		0.00739033	0.0550921		0.00272314	1.3179
	±	±		±	±		±	±
	1±1.1309	0.3459±0.5703		1±0.0074	0.0865±0.0551		1±0.0027	3.5869±1.3179
		Control	CRC	p
	CCDC68	1±1.1309	0.3459±0.5703	0.1366
	FAM151A	1±0.0074	0.0865±0.0551	<0.001
	MC1R	1±0.0027	3.5869±1.3179	<0.001
