# Supplementary material for: Mito-fission gene prognostic model for colorectal cancer
Source: PeerJ. 2025 Jun 18;13:e19522. doi: 10.7717/peerj.19522 (PMC12182055; doi:10.7717/peerj.19522)
Supplement: Supplemental Information 7 [file peerj-13-19522-s007.xls]

## Sheet: Sheet1
ITEM TO CHECK	IMPORTANCE	CHECKLIST
EXPERIMENTAL DESIGN
Definition of experimental and control groups	E	NONE
Number within each group	E	NONE
Assay carried out by core lab or investigator's lab?	D
Acknowledgement of authors' contributions	D
SAMPLE
Description	E	Line 202
Volume/mass of sample processed	D	Line 203
Microdissection or macrodissection	E	NONE
Processing procedure	E	Line 203
If frozen - how and how quickly?	E	Line 203
If fixed - with what, how quickly?	E	NONE
Sample storage conditions and duration (especially for FFPE samples)	E	Line 203
NUCLEIC ACID EXTRACTION
Procedure and/or instrumentation	E	Line 202-215
Name of kit and details of any modifications	E	Line 202-215
Source of additional reagents used	D
Details of DNase or RNAse treatment	E	Line 202-215
Contamination assessment (DNA or RNA)	E	NONE
Nucleic acid quantification	E	NONE
Instrument and method	E	Line 204-215
Purity (A260/A280)	D
Yield	D
RNA integrity method/instrument	E	Line 202-215
RIN/RQI or Cq of 3' and 5' transcripts	E	NONE
Electrophoresis traces	D
Inhibition testing (Cq dilutions, spike or other)	E	Line 205-207
REVERSE TRANSCRIPTION
Complete reaction conditions	E	Line 202-217
Amount of RNA and reaction volume	E	Line 202-217
Priming oligonucleotide (if using GSP) and concentration	E	Line 202-217
Reverse transcriptase and concentration	E	Line 202-217
Temperature and time	E	Line 212-214
Manufacturer of reagents and catalogue numbers	D
Cqs with and without RT	D*
Storage conditions of cDNA	D
qPCR TARGET INFORMATION
If multiplex, efficiency and LOD of each assay.	E	NONE
Sequence accession number	E	NONE
Location of amplicon	D
Amplicon length	E	NONE
In silico specificity screen (BLAST, etc)	E	NONE
Pseudogenes, retropseudogenes or other homologs?	D
Sequence alignment	D
Secondary structure analysis of amplicon	D
Location of each primer by exon or intron (if applicable)	E	NONE
What splice variants are targeted?	E	NONE
qPCR OLIGONUCLEOTIDES
Primer sequences	E	Line 215
RTPrimerDB Identification Number	D
Probe sequences	D**
Location and identity of any modifications	E	NONE
Manufacturer of oligonucleotides	D
Purification method	D
qPCR PROTOCOL
Complete reaction conditions	E	Line 202-217
Reaction volume and amount of cDNA/DNA	E	Line 202-217
Primer, (probe), Mg++ and dNTP concentrations	E	Line 202-217
Polymerase identity and concentration	E	Line 202-217
Buffer/kit identity and manufacturer	E	Line 202-217
Exact chemical constitution of the buffer	D
Additives (SYBR Green I, DMSO, etc.)	E	Line 202-217
Manufacturer of plates/tubes and catalog number	D
Complete thermocycling parameters	E	Line 202-217
Reaction setup (manual/robotic)	D
Manufacturer of qPCR instrument	E	Line 202-217
qPCR VALIDATION
Evidence of optimisation (from gradients)	D
Specificity (gel, sequence, melt, or digest)	E	NONE
For SYBR Green I, Cq of the NTC	E	Line 202-217
Standard curves with slope and y-intercept	E	NONE
PCR efficiency calculated from slope	E	NONE
Confidence interval for PCR efficiency or standard error	D
r2 of standard curve	E	NONE
Linear dynamic range	E	NONE
Cq variation at lower limit	E	NONE
Confidence intervals throughout range	D
Evidence for limit of detection	E	NONE
If multiplex, efficiency and LOD of each assay.	E	NONE
DATA ANALYSIS
qPCR analysis program (source, version)	E	Line 216-217
Cq method determination	E	Automatic threshold determination
Outlier identification and disposition	E	Outliers identified by deviation from mean Cq values and excluded from final analysis
Results of NTCs	E	NONE
Justification of number and choice of reference genes	E	Line 215-216
Description of normalisation method	E	Line 216-217
Number and concordance of biological replicates	D
Number and stage (RT or qPCR) of technical replicates	E	Line 218
Repeatability (intra-assay variation)	E	Line 218
Reproducibility (inter-assay variation, %CV)	D
Power analysis	D
Statistical methods for result significance	E	Line 217-218
Software (source, version)	E	Line 217-218
Cq or raw data submission using RDML	D
Table 1. MIQE checklist for authors, reviewers and editors. All essential information (E) must be submitted with the manuscript. Desirable
information (D) should be submitted if available. If using primers obtained from RTPrimerDB, information on qPCR target, oligonucleotides,
protocols and validation is available from that source.
*: Assessing the absence of DNA using a no RT assay is essential when first extracting RNA. Once the sample has been validated as
RDNA-free, inclusion of a no-RT control is desirable, but no longer essential.
**: Disclosure of the probe sequence is highly desirable and strongly encouraged. However, since not all commercial pre-designed assay
vendors provide this information, it cannot be an essential requirement. Use of such assays is advised against.
